# Supplementary material for: A Clinical Algorithm to Identify HIV Patients at High Risk for Incident Active Tuberculosis: A Prospective 5-Year Cohort Study
Source: PLoS One. 2015 Aug 17;10(8):e0135801. doi: 10.1371/journal.pone.0135801 (PMC4539234; doi:10.1371/journal.pone.0135801)
Supplement: S1 Dataset — (XLS) [file pone.0135801.s001.xls]

## Sheet: hivstudy_plosone
id	age	sex	bcg1	qft	risk	cd4	vl	dblood	d_censor	d_die	pasttb	tbcontact0	haart0	developtb	tst1_5	logvl	dur_fu_tb	cd4_350	algo1	composite
1368	39.5	0	1	0	2	6	100000	2008-04-14	2012-12-31		0	0	1	0	0	5		1	1	1
1352	43.7	1	1	0	1	8	100000	2008-04-07	2012-12-31		0	0	1	0	0	5		1	1	1
1521	42.2	1	1	0	1	16	172566	2008-06-30	2012-12-31		1	0	1	0		5.23696		1	1	1
1286	34.6	1	1	2	2	58	151730	2008-03-11	2012-12-31		0	0	1	0		5.18107		1	1	1
1462	31.8	1	1	0	1	74	100000	2008-05-21	2012-12-31		0	0	1	0	1	5		1	1	1
1066	43.2	1	1	1	1	76	500000	2007-07-31	2007-10-25		0	0	1	1		5.69897	86	1	1	1
1410	24.2	1	1	0	1	94	100000	2008-04-23	2012-12-31		0	0	1	0	0	5		1	1	1
1416	33.6	1	1	0	1	97	100000	2008-04-28	2012-12-31		0	0	0	0	0	5		1	1	1
1047	36.5	1	1	0	1	104	100000	2007-07-18	2012-12-31		0	1	1	0	0	5		1	1	1
1388	27.4	1	1	0	2	135	100000	2008-04-21	2012-12-31		0	0	0	0	0	5		1	1	1
796	29.2	1	1	0	3	139	104853	2007-02-13	2012-12-31		0	0	0	0		5.02058		1	1	1
1992	38.1	1	1	0	1	225	112758	2009-03-04	2012-12-31		0	0	0	0		5.05215		1	1	1
1489	26	1	1	0	1	267	100000	2008-06-09	2012-12-31		0	0	0	0	0	5		1	1	1
742	30.5	1	1	0	3	441	104591	2006-11-03	2010-02-08	2010-02-08	0	0	0	1		5.0195	1152	0	1	1
1332	37.2	1	1	0	3	4	1586	2008-03-24	2012-12-31		0	0	0	0		3.2003		1	1	1
2274	29.5	1	1	2	1	5	40	2009-11-24	2012-12-31		1	0	1	0		1.60206		1	1	1
1738	36.8	1	1	0	1	7	47700	2008-10-20	2012-12-31		0	0	0	0	0	4.67852		1	1	1
962	26.5	1	1	0	3	8	4949	2007-04-04	2012-12-31		0	0	0	0		3.69452		1	1	1
1413	38.3	1	1	0	1	28	113	2008-04-24	2012-12-31		0	0	1	0		2.05308		1	1	1
2012	30.5	1	1	0	1	33	24128	2009-03-25	2012-12-31		0	0	1	0		4.38252		1	1	1
1396	47	1	1	0	2	39	50	2008-04-22	2008-09-12		0	0	1	1		1.69897	143	1	1	1
1283	48.2	1	1	0	2	40	63536	2008-03-11	2012-12-31		0	0	0	0		4.80302		1	1	1
1354	48.5	1	1	0	2	47	50	2008-04-08	2009-10-30	2009-10-30	0	1	1	0	0	1.69897		1	1	1
1097	30.7	1	1	0	1	48	6009	2007-08-29	2012-12-31		1	0	1	0		3.7788		1	1	1
1938	50.5	1	1	0	2	48	50	2008-12-31	2012-12-31		0	0	1	0		1.69897		1	1	1
1511	37.2	1	1	0	1	61	73667	2008-06-24	2012-12-31		0	0	0	0		4.86727		1	1	1
1531	37.2	1	1	2	1	66	538	2008-07-03	2012-12-31		1	0	1	0		2.73078		1	1	1
2059	27.8	0	0	0	2	70	36757	2009-05-27	2012-12-31		1	0	0	0		4.56534		1	1	1
1454	68.4	1	1	0	2	77	3078	2008-05-14	2012-12-31		0	0	1	0		3.48827		1	1	1
1340	56.6	1	0	0	2	91	85000	2008-03-25	2012-12-31		0	0	1	0	0	4.92942		1	1	1
2297	54.3	1	1	0	4	94	40	2010-01-12	2012-12-31		1	1	1	0		1.60206		1	1	1
1024	35.8	1	1	0	2	95	36036	2007-06-07	2012-12-31		0	0	1	0		4.55674		1	1	1
1367	22.4	1	1	0	1	97	52700	2008-04-14	2012-12-31		0	0	1	0	0	4.72181		1	1	1
1418	31.2	1	1	0	1	109	22492	2008-04-29	2012-12-31		0	0	1	0		4.35203		1	1	1
1051	58.5	1	1	0	1	109	50	2007-07-18	2012-12-31		0	1	1	0	0	1.69897		1	1	1
1408	32.5	1	1	0	1	112	50	2008-04-23	2012-12-31		0	0	1	0	0	1.69897		1	1	1
2303	69.4	1	1	0	2	113	12900	2010-01-12	2012-12-31		1	1	0	0		4.11059		1	1	1
1048	56.6	1	1	1	1	120	50	2007-07-18	2012-12-31		0	1	1	0	1	1.69897		1	1	1
1093	40.4	1	1	0	1	122	5899	2007-08-21	2012-12-31		0	0	1	0		3.77078		1	1	1
1029	33.5	1	1	0	2	132	660	2007-06-07	2012-12-31		0	0	1	0		2.81954		1	1	1
599	39.4	1	1	0	3	142	265	2006-08-18	2012-12-31		0	0	0	0		2.42325		1	1	1
1851	29.2	0	1	0	3	149	7783	2008-10-23	2012-12-31		0	0	0	0		3.89115		1	1	1
1012	42.6	1	1	0	1	150	50	2007-05-17	2012-12-31		1	0	1	0		1.69897		1	1	1
676	54.6	1	1	1	3	152	5916	2006-09-12	2012-12-31		0	0	0	0		3.77203		1	1	1
1476	39.4	1	1	0	2	155	50	2008-05-27	2012-12-31		1	0	1	0		1.69897		1	1	1
1016	20.7	1	1	2	1	156	89431	2007-05-31	2012-12-31		0	0	0	0		4.95149		1	1	1
1232	30.9	1	1	0	1	162	65650	2007-10-23	2012-12-31		0	0	0	0		4.81724		1	1	1
1433	31	1	1	0	1	162	72	2008-05-08	2012-12-31		0	0	1	0		1.85733		1	1	1
1351	26.4	1	1	0	1	173	845	2008-04-07	2012-12-31		1	0	0	0	0	2.92686		1	1	1
1912	26.8	1	1	0	1	173	52508	2008-12-11	2012-12-31		0	0	0	0		4.72023		1	1	1
1491	40.6	1	1	0	1	179	9686	2008-06-10	2012-12-31		0	0	1	0		3.98615		1	1	1
1508	44.3	1	1	0	1	181	220	2008-06-24	2012-12-31		1	0	1	0		2.34242		1	1	1
901	58.3	1	1	2	3	181	13356	2007-03-27	2012-12-31		0	0	0	0		4.12568		1	1	1
1049	40.7	1	1	1	1	185	50	2007-07-18	2007-11-15	2007-11-15	1	1	1	0	1	1.69897		1	1	1
1443	43.4	1	1	0	2	185	50	2008-05-12	2012-12-31		0	0	1	0	0	1.69897		1	1	1
1359	53.8	1	0	0	3	187	182	2008-04-09	2012-12-31		0	0	1	0	0	2.26007		1	1	1
2322	34.2	1	1	0	4	187	68.2	2010-01-12	2012-12-31		1	1	1	0		1.83378		1	1	1
548	44.5	1	1	0	3	190	2732	2006-07-19	2012-12-31		0	0	0	0		3.43648		1	1	1
1023	41.1	1	1	2	2	191	50	2007-06-05	2012-12-31		0	0	1	0		1.69897		1	1	1
1095	33.6	1	1	2	1	193	44709	2007-08-29	2008-08-04		0	0	1	1		4.65039	341	1	1	1
1360	33.6	1	1	0	1	194	3220	2008-04-09	2012-12-31		1	0	1	0	0	3.50786		1	1	1
1399	40.6	1	1	0	1	196	27292	2008-04-22	2012-12-31		0	0	1	0		4.43604		1	1	1
1376	37.3	1	1	0	1	196	14533	2008-04-17	2012-12-31		1	0	1	0		4.16235		1	1	1
1923	29.8	1	1	0	1	197	50	2008-12-24	2012-12-31		0	0	1	0		1.69897		1	1	1
970	26.9	1	1	0	3	198	11526	2007-04-04	2012-12-31		0	0	0	0		4.06168		1	1	1
1831	37	1	1	0	3	198	1398	2008-10-23	2012-12-31		0	0	0	0		3.14551		1	1	1
1290	39.7	1	1	0	1	199	1740	2008-03-20	2012-12-31		0	0	1	0	0	3.24055		1	1	1
1445	60.4	1	1	1	1	199	8631	2008-05-14	2012-12-31		1	0	1	0		3.93606		1	1	1
1203	44.3	1	0	0	3	199	13141	2007-09-20	2012-12-31		0	0	0	0		4.11863		1	1	1
1014	28.9	1	1	2	1	202	50	2007-05-24	2008-12-31	2008-12-31	1	0	1	0		1.69897		1	1	1
2070	36.6	1	1	0	1	203	4895	2009-06-17	2012-12-31		0	0	1	0		3.68975		1	1	1
1720	37.1	1	1	0	3	206	19753	2008-09-30	2012-12-31		0	0	0	0		4.29563		1	1	1
1390	39.3	1	1	0	1	209	55.7	2008-04-21	2009-08-07		0	0	1	1	1	1.74585	473	1	1	1
1986	38.1	1	1	0	1	210	50	2009-02-18	2012-12-31		0	0	1	0		1.69897		1	1	1
1834	36.8	1	1	0	3	212	7498	2008-10-23	2012-12-31		0	0	0	0		3.87494		1	1	1
1045	36.8	1	1	0	1	214	50	2007-07-18	2012-12-31		0	1	1	0	1	1.69897		1	1	1
1689	51.5	1	1	0	3	216	25835	2008-09-30	2012-12-31		0	0	0	0		4.41221		1	1	1
1456	26.9	1	1	0	1	217	68	2008-05-15	2012-12-31		0	0	1	0		1.83251		1	1	1
1848	36.5	1	1	0	3	217	3225	2008-10-23	2012-12-31		0	0	0	0		3.50853		1	1	1
1654	56.7	1	1	0	3	218	28229	2008-09-30	2012-12-31		0	0	0	0		4.4507		1	1	1
1357	35.1	1	1	0	1	220	50	2008-04-09	2012-12-31		0	0	1	0	1	1.69897		1	1	1
987	47.5	1	1	1	2	220	50	2007-05-08	2012-12-31		1	0	1	0		1.69897		1	1	1
1614	60.1	1	1	0	3	221	7222	2008-09-23	2012-12-31		0	0	0	0		3.85866		1	1	1
752	42.5	1	1	0	3	222	28935	2006-11-08	2012-12-31		0	0	0	0		4.46142		1	1	1
1655	44.9	1	1	0	3	222	4215	2008-09-30	2012-12-31		0	0	0	0		3.6248		1	1	1
899	31.2	1	1	2	3	223	407	2007-03-27	2012-12-31		0	0	0	0		2.60959		1	1	1
2073	29.5	1	1	0	2	225	50	2009-06-24	2012-12-31		0	0	1	0		1.69897		1	1	1
830	48.1	1	1	0	3	226	1486	2007-03-15	2012-12-31		0	0	0	0		3.17202		1	1	1
1572	24.3	1	1	0	1	228	61.6	2008-09-16	2012-12-31		0	0	1	0	0	1.78958		1	1	1
1080	41.9	1	1	0	1	228	50	2007-08-09	2012-12-31		0	0	0	0		1.69897		1	1	1
1626	36.5	1	1	0	3	229	7356	2008-09-24	2012-12-31		0	0	0	0		3.86664		1	1	1
1737	32.8	1	1	0	1	231	50	2008-10-20	2012-12-31		0	0	1	0	0	1.69897		1	1	1
1419	45.5	1	1	0	1	232	50	2008-04-29	2012-12-31		0	0	1	0		1.69897		1	1	1
1025	36.6	1	1	1	3	232	50	2007-06-07	2012-12-31		0	0	1	0		1.69897		1	1	1
975	39.4	1	1	0	3	233	1349	2007-04-04	2012-12-31		0	0	0	0		3.13001		1	1	1
1407	43.1	1	1	0	1	234	50	2008-04-23	2012-12-31		0	0	1	0	0	1.69897		1	1	1
1431	27.1	1	1	2	1	235	50	2008-05-07	2012-12-31		0	0	1	0	0	1.69897		1	1	1
1000	35.6	1	1	1	1	235	2527	2007-05-09	2012-12-31		0	0	0	0		3.4026		1	1	1
1701	32.8	1	1	0	3	235	884	2008-09-30	2012-12-31		0	0	0	0		2.94645		1	1	1
1007	43.5	1	1	0	1	238	10088	2007-05-17	2012-12-31		0	0	0	0		4.0038		1	1	1
1366	36.8	1	1	0	1	240	50	2008-04-14	2012-12-31		0	0	1	0	1	1.69897		1	1	1
586	29.4	1	1	0	3	240	1311	2006-08-11	2012-12-31		0	0	0	0		3.1176		1	1	1
2160	30	1	1	0	1	240	50	2009-08-19	2012-12-31		0	0	1	0		1.69897		1	1	1
2299	45.6	0	1	0	3	243	1730	2010-01-12	2012-12-31		0	1	0	0		3.23805		1	1	1
1215	31.8	1	1	0	3	247	9765	2007-10-04	2012-12-31		0	0	0	0		3.98967		1	1	1
1598	58.2	1	1	0	3	248	1239	2008-09-23	2012-12-31		1	0	0	0		3.09307		1	1	1
1608	31.2	1	1	0	3	249	3110	2008-09-23	2012-12-31		0	0	0	0		3.49276		1	1	1
613	43.1	1	1	0	3	252	7178	2006-08-23	2012-12-31		0	0	0	0		3.856		1	1	1
1600	35.1	1	1	0	3	255	12017	2008-09-23	2012-12-31		0	0	0	0		4.0798		1	1	1
1211	44.6	1	1	0	3	258	6252	2007-09-20	2012-12-31		0	0	0	0		3.79602		1	1	1
766	58.5	1	1	0	3	259	5011	2007-01-04	2012-12-31		0	0	0	0		3.69992		1	1	1
1852	36.8	1	1	0	3	261	1285	2008-10-23	2012-12-31		0	0	0	0		3.1089		1	1	1
999	57	1	1	0	1	261	50	2007-05-08	2012-12-31		0	0	1	0		1.69897		1	1	1
1715	49.6	1	1	0	3	262	291	2008-09-30	2012-12-31		0	0	0	0		2.46389		1	1	1
2284	21.9	1	1	0	1	263	18000	2009-12-09	2012-12-31		0	0	1	0		4.25527		1	1	1
1999	40.7	1	1	0	1	264	50	2009-03-10	2012-12-31		0	0	1	0		1.69897		1	1	1
1622	36.7	1	1	0	3	266	1806	2008-09-23	2012-12-31		0	0	0	0		3.25672		1	1	1
622	30.3	1	1	0	3	267	974	2006-08-29	2012-12-31		0	0	1	0		2.98856		1	1	1
1841	44.7	1	1	1	3	267	17119	2008-10-23	2012-12-31		0	0	0	0		4.23348		1	1	1
1471	28.5	1	1	2	1	268	50	2008-05-26	2012-12-31		1	0	1	0	1	1.69897		1	1	1
724	40.3	1	1	0	3	268	2477	2006-11-01	2012-12-31		0	0	0	0		3.39393		1	1	1
1234	36.3	1	1	0	1	268	26750	2007-10-30	2012-12-31		0	0	0	0		4.42732		1	1	1
1086	49.5	1	1	0	3	270	16036	2007-08-16	2012-12-31		0	0	0	0		4.2051		1	1	1
1597	31.1	1	1	0	3	270	3240	2008-09-23	2012-12-31		0	0	0	0		3.51055		1	1	1
1056	41.9	1	1	1	1	272	50	2007-07-18	2008-05-23		1	1	1	1	0	1.69897	310	1	1	1
794	28.4	1	1	0	1	273	50	2007-02-13	2012-12-31		1	0	1	0		1.69897		1	1	1
759	36.1	1	1	0	1	273	50	2006-12-14	2012-12-31		1	0	1	0		1.69897		1	1	1
1666	31.2	1	1	0	3	277	8520	2008-09-30	2012-12-31		0	0	0	0		3.93044		1	1	1
802	37.6	1	1	0	3	278	7584	2007-02-13	2012-12-31		0	0	0	0		3.8799		1	1	1
1229	56.8	1	1	0	2	280	50	2007-10-16	2012-12-31		0	0	1	0	0	1.69897		1	1	1
824	29.4	1	1	0	3	280	951	2007-03-15	2012-12-31		0	0	0	0		2.97818		1	1	1
1589	33.8	1	1	0	3	281	239	2008-09-22	2012-12-31		0	0	0	0		2.3784		1	1	1
1717	39.5	1	1	0	3	281	12930	2008-09-30	2012-12-31		0	0	0	0		4.1116		1	1	1
1082	26.1	1	1	0	1	282	103	2007-08-16	2012-12-31		0	0	1	0		2.01284		1	1	1
1607	43.3	1	1	0	3	283	2498	2008-09-23	2012-12-31		0	0	1	0		3.39759		1	1	1
1304	39.3	1	1	0	3	284	12480	2008-03-20	2012-12-31		0	0	0	0		4.09621		1	1	1
1250	37	1	1	0	3	285	360	2008-01-30	2011-08-17		0	0	0	1		2.5563	1295	1	1	1
2287	25.3	1	1	0	1	285	32518	2009-12-16	2012-12-31		0	0	0	0		4.51212		1	1	1
915	42.7	1	1	2	3	285	10482	2007-03-30	2012-12-31		0	0	0	0		4.02044		1	1	1
637	35.3	1	1	0	3	286	16759	2006-08-30	2012-12-31		0	0	0	0		4.22425		1	1	1
2006	27.7	1	1	0	1	287	37967	2009-03-18	2010-04-26		0	0	0	1		4.57941	404	1	1	1
1490	34.3	1	1	0	1	288	50	2008-06-10	2012-12-31		0	0	1	0		1.69897		1	1	1
2280	33.4	1	1	0	1	289	998	2009-12-01	2012-12-31		0	0	0	0		2.99913		1	1	1
653	36.4	1	1	0	3	290	1495	2006-09-06	2012-12-31		0	0	0	0		3.17464		1	1	1
1221	46.8	1	1	1	1	292	178	2007-10-11	2012-12-31		1	0	1	0		2.25042		1	1	1
948	24.6	1	1	0	3	292	8044	2007-04-03	2012-12-31		0	0	0	0		3.90547		1	1	1
2074	27	1	1	0	3	292	582	2009-06-24	2012-12-31		0	0	0	0		2.76492		1	1	1
1638	29.8	1	1	0	3	292	10400	2008-09-24	2012-12-31		0	0	0	0		4.01703		1	1	1
1838	56.6	1	1	0	3	293	1200	2008-10-23	2012-12-31		0	0	1	0		3.07918		1	1	1
1539	40.2	1	1	0	3	294	6859	2008-07-10	2012-12-31		0	0	0	0		3.83626		1	1	1
1212	33.6	1	1	0	3	294	554	2007-09-20	2012-12-31		0	0	0	0		2.74351		1	1	1
963	29.6	1	1	0	3	296	2531	2007-04-04	2012-12-31		0	0	0	0		3.40329		1	1	1
1615	43.4	1	1	0	3	298	293	2008-09-23	2012-12-31		0	0	0	0		2.46687		1	1	1
1401	54.3	1	1	0	2	298	50	2008-04-22	2012-12-31		0	0	1	0		1.69897		1	1	1
1167	40.8	1	1	0	3	300	13912	2007-09-13	2012-12-31		0	0	0	0		4.14339		1	1	1
847	46.6	1	1	0	3	301	21257	2007-03-20	2012-12-31		0	0	0	0		4.3275		1	1	1
2159	23.3	1	1	0	1	302	55	2009-08-19	2012-12-31		0	0	1	0		1.74036		1	1	1
2308	23	1	1	0	4	302	40	2010-01-12	2012-12-31		0	1	1	0		1.60206		1	1	1
681	28.3	1	1	0	1	303	4018	2006-09-15	2012-12-31		0	0	0	0		3.60401		1	1	1
831	28.5	1	1	1	3	305	2992	2007-03-15	2012-12-31		0	0	0	0		3.47596		1	1	1
876	47	1	1	0	3	306	16461	2007-03-23	2012-12-31		0	0	0	0		4.21646		1	1	1
986	34.2	1	1	0	2	307	50	2007-05-08	2012-12-31		1	0	1	0		1.69897		1	1	1
838	38.2	1	1	0	3	308	2274	2007-03-20	2012-12-31		0	0	0	0		3.35679		1	1	1
1619	29.8	1	1	0	3	308	3766	2008-09-23	2010-10-13		0	0	0	1		3.57588	750	1	1	1
1208	46.9	1	1	0	3	308	9325	2007-09-20	2012-12-31		0	0	0	0		3.96965		1	1	1
875	43.5	1	1	0	3	309	1230	2007-03-23	2012-12-31		0	0	0	0		3.0899		1	1	1
1644	42.5	1	1	0	3	311	471	2008-09-24	2012-12-31		0	0	0	0		2.67302		1	1	1
1096	42.8	1	1	0	3	312	733	2007-08-29	2012-12-31		0	0	0	0		2.8651		1	1	1
1067	41.6	1	1	0	2	312	50	2007-07-31	2012-12-31		0	0	1	0		1.69897		1	1	1
960	30.8	1	1	1	3	312	30202	2007-04-04	2012-12-31		0	0	0	0		4.48004		1	1	1
1282	31.3	1	1	0	3	312	11833	2008-03-11	2012-12-31		0	0	0	0		4.0731		1	1	1
544	27.3	1	1	0	3	316	8498	2006-07-14	2012-12-31		0	0	0	0		3.92932		1	1	1
518	24.7	1	1	0	3	316	875	2006-07-12	2012-12-31		0	0	0	0		2.94201		1	1	1
1353	29.9	1	1	0	1	317	23700	2008-04-07	2012-12-31		0	0	0	0	0	4.37475		1	1	1
1065	29.9	1	1	0	1	317	50	2007-07-31	2012-12-31		0	0	1	0		1.69897		1	1	1
1657	51.9	1	1	0	3	318	2578	2008-09-30	2012-12-31		0	0	0	0		3.41128		1	1	1
774	38.8	1	1	0	3	319	36955	2007-01-10	2012-12-31		0	0	0	0		4.56767		1	1	1
1842	29.7	1	1	0	3	320	3554	2008-10-23	2012-12-31		0	0	0	0		3.55072		1	1	1
1828	42.1	1	1	0	3	321	54	2008-10-23	2012-12-31		0	0	0	0		1.73239		1	1	1
1374	22.7	1	1	0	1	321	50	2008-04-17	2012-12-31		0	0	1	0		1.69897		1	1	1
718	37.2	1	1	0	3	322	8073	2006-11-01	2012-12-31		0	0	0	0		3.90704		1	1	1
661	44.6	1	1	0	3	322	5203	2006-09-11	2012-12-31		0	0	0	0		3.71625		1	1	1
533	25.1	1	1	0	3	322	6258	2006-07-14	2012-12-31		0	0	0	0		3.79644		1	1	1
1339	32.3	1	1	0	3	322	4128	2008-03-24	2012-12-31		0	0	0	0		3.61574		1	1	1
1303	31.7	1	1	0	3	324	6786	2008-03-20	2012-12-31		0	0	0	0		3.83161		1	1	1
2261	20	1	1	0	1	324	54	2009-10-07	2012-12-31		0	0	1	0		1.73239		1	1	1
608	39.7	1	1	0	3	324	27953	2006-08-22	2012-12-31		0	0	0	0		4.44643		1	1	1
822	26.2	1	1	0	3	325	3470	2007-03-15	2012-12-31		0	0	0	0		3.54033		1	1	1
659	35.6	1	1	2	3	325	5667	2006-09-11	2012-12-31		0	0	0	0		3.75335		1	1	1
1220	44.5	1	1	0	3	325	945	2007-10-09	2012-12-31		0	0	0	0		2.97543		1	1	1
979	34.9	1	1	0	1	328	51867	2007-04-04	2012-12-31		0	0	0	0		4.71489		1	1	1
541	27.1	1	1	0	3	328	17227	2006-07-14	2012-12-31		0	0	0	0		4.23621		1	1	1
751	34.7	1	1	0	3	328	12862	2006-11-08	2012-12-31		0	0	0	0		4.10931		1	1	1
2313	41.4	1	1	0	1	328	40	2010-01-12	2012-12-31		0	1	1	0		1.60206		1	1	1
1620	31.9	1	1	0	3	329	3716	2008-09-23	2012-12-31		0	0	0	0		3.57008		1	1	1
1040	39	1	1	0	3	330	29900	2007-07-18	2012-12-31		0	1	0	0	1	4.47567		1	1	1
1951	36.8	1	1	2	1	330	40	2009-01-08	2012-12-31		0	0	1	0		1.60206		1	1	1
1705	52.3	1	1	0	3	330	50	2008-09-30	2012-12-31		0	0	1	0		1.69897		1	1	1
1560	36.3	1	1	0	1	330	50	2008-08-21	2012-12-31		0	0	1	0	0	1.69897		1	1	1
649	48.7	1	0	0	3	330	15386	2006-09-06	2012-12-31		0	0	1	0		4.18713		1	1	1
740	35.9	1	1	0	3	332	2133	2006-11-03	2012-12-31		0	0	0	0		3.32899		1	1	1
712	29.9	1	1	0	3	332	1842	2006-11-01	2012-12-31		0	0	0	0		3.26529		1	1	1
1669	35.2	1	1	0	3	333	8488	2008-09-30	2012-12-31		0	0	0	0		3.92881		1	1	1
773	30.3	1	1	1	3	333	2831	2007-01-10	2012-12-31		0	0	0	0		3.45194		1	1	1
2291	62.8	1	1	0	1	333	40	2009-12-28	2012-12-31		1	0	1	0		1.60206		1	1	1
2276	39.3	1	1	2	1	334	5440	2009-11-24	2011-01-25		0	0	1	0		3.7356		1	1	1
763	34.1	1	1	0	3	335	530	2007-01-04	2012-12-31		0	0	0	0		2.72428		1	1	1
769	42.2	1	1	0	3	335	13050	2007-01-04	2012-12-31		0	0	0	0		4.11561		1	1	1
1724	42.5	1	0	0	3	336	3025	2008-09-30	2012-12-31		0	0	0	0		3.48073		1	1	1
828	24.3	1	1	0	3	336	19867	2007-03-15	2012-12-31		0	0	0	0		4.29813		1	1	1
545	42	1	1	0	3	336	3183	2006-07-14	2012-12-31		0	0	0	0		3.50284		1	1	1
1685	29.1	1	1	0	3	336	718	2008-09-30	2012-12-31		0	0	0	0		2.85612		1	1	1
585	29.7	1	1	0	3	337	875	2006-08-11	2012-12-31		0	0	0	0		2.94201		1	1	1
1696	28.9	1	1	0	3	338	4918	2008-09-30	2012-12-31		0	0	0	0		3.69179		1	1	1
985	31.2	1	1	1	3	338	4922	2007-05-08	2012-12-31		0	0	0	0		3.69214		1	1	1
817	39.2	1	1	2	3	339	26917	2007-03-07	2012-12-31		0	0	0	0		4.43003		1	1	1
1643	33.3	1	1	0	3	340	3513	2008-09-24	2012-12-31		0	0	0	0		3.54568		1	1	1
520	43.9	1	1	0	3	340	8436	2006-07-12	2012-12-31		0	0	0	0		3.92614		1	1	1
1063	45.5	1	1	1	3	340	75.9	2007-07-18	2012-12-31		0	1	1	0	0	1.88024		1	1	1
2282	37	1	1	0	1	341	40	2009-12-08	2012-12-31		0	0	1	0		1.60206		1	1	1
1295	56.2	1	1	0	3	342	1258	2008-03-20	2012-12-31		0	0	0	0		3.09968		1	1	1
1394	68.1	1	1	0	2	342	50	2008-04-22	2012-12-31		0	0	1	0		1.69897		1	1	1
840	43.5	1	1	1	3	342	11279	2007-03-20	2012-12-31		0	0	0	0		4.05227		1	1	1
968	31.1	1	1	0	3	342	8488	2007-04-04	2012-12-31		0	0	0	0		3.92881		1	1	1
1680	50.4	1	1	1	3	344	19320	2008-09-30	2012-12-31		0	0	0	0		4.28601		1	1	1
682	28.1	1	1	0	3	345	11569	2006-09-15	2012-12-31		0	0	0	0		4.0633		1	1	1
678	44.3	1	1	0	3	347	9794	2006-09-12	2012-12-31		0	0	0	0		3.99096		1	1	1
662	46.1	1	1	0	3	349	18388	2006-09-11	2012-12-31		0	0	0	0		4.26453		1	1	1
1514	50.7	1	1	0	2	350	50	2008-06-26	2012-12-31		0	0	1	0		1.69897		0	0	0
789	37.2	1	1	1	3	352	17704	2007-01-11	2012-12-31		0	0	0	0		4.24807		0	0	2
623	38.5	1	1	0	3	353	4082	2006-08-29	2012-12-31		0	0	0	0		3.61087		0	0	0
1642	42.6	1	1	0	1	354	149	2008-09-24	2012-12-31		0	0	0	0		2.17319		0	0	0
527	54.2	1	1	0	3	354	10851	2006-07-12	2012-12-31		0	0	0	0		4.03547		0	0	0
1444	20.1	1	1	0	1	355	63900	2008-05-12	2012-12-31		0	0	0	0	0	4.8055		0	0	0
1222	40.9	1	1	0	3	355	50	2007-10-11	2012-12-31		0	0	1	0		1.69897		0	0	0
1998	40.2	1	1	0	2	355	97	2009-03-10	2012-12-31		0	0	1	0		1.98677		0	0	0
1098	27.4	0	1	0	3	356	72	2007-08-29	2012-12-31		0	0	0	0		1.85733		0	0	0
582	39.9	1	1	1	3	356	679	2006-08-11	2012-12-31		0	0	0	0		2.83187		0	0	2
1100	39.2	1	1	1	3	357	3979	2007-09-04	2012-12-31		0	0	0	0		3.59977		0	0	2
1101	37.4	0	1	0	2	357	15488	2007-09-04	2012-12-31		0	0	1	0		4.18999		0	0	0
1079	23.2	1	1	1	1	359	50	2007-08-09	2012-12-31		0	0	1	0		1.69897		0	0	2
1581	46.9	1	1	0	3	360	1772	2008-09-22	2012-12-31		0	0	0	0		3.24846		0	0	0
801	49.7	1	1	0	3	360	13108	2007-02-13	2012-12-31		0	0	0	0		4.11754		0	0	0
1414	43	1	1	0	1	363	50	2008-04-24	2012-12-31		0	0	1	0		1.69897		0	0	0
951	48.8	1	1	0	3	364	2739	2007-04-03	2012-12-31		0	0	0	0		3.43759		0	0	0
885	36.5	0	1	2	3	364	12175	2007-03-27	2012-12-31		0	0	0	0		4.08547		0	0	0
961	29.8	1	1	0	3	364	10249	2007-04-04	2012-12-31		0	0	1	0		4.01068		0	0	0
1611	23.6	1	1	0	3	364	1290	2008-09-23	2012-12-31		0	0	0	0		3.11059		0	0	0
2310	42.7	0	1	0	3	365	23000	2010-01-12	2012-12-31		0	1	0	0		4.36173		0	0	0
725	42.4	1	1	0	3	365	17461	2006-11-03	2010-12-22		0	0	0	1		4.24207	1510	0	0	0
1389	37.3	1	1	1	1	365	50	2008-04-21	2012-12-31		0	0	1	0	0	1.69897		0	0	2
2294	39.5	1	1	0	4	366	5060	2010-01-12	2012-12-31		1	1	0	0		3.70415		0	0	0
2304	60.3	0	1	0	2	367	40	2010-01-12	2012-12-31		0	1	1	0		1.60206		0	0	0
1243	38.6	1	1	0	1	368	50	2007-11-20	2012-12-31		0	0	1	0		1.69897		0	0	0
744	35.1	1	1	0	3	369	14771	2006-11-03	2012-12-31		0	0	0	0		4.16941		0	0	0
1474	23.8	1	1	0	1	370	50	2008-05-27	2012-12-31		0	0	1	0		1.69897		0	0	0
1661	37.5	1	1	0	3	371	4907	2008-09-30	2012-12-31		0	0	0	0		3.69082		0	0	0
1008	29.6	1	1	0	1	371	50	2007-05-17	2012-12-31		0	0	1	0		1.69897		0	0	0
1370	47	1	1	0	2	372	50	2008-04-15	2012-12-31		0	0	1	0		1.69897		0	0	0
1659	30.1	1	1	0	3	373	2974	2008-09-30	2012-12-31		0	0	0	0		3.47334		0	0	0
658	39.2	1	1	0	3	374	12591	2006-09-11	2012-12-31		0	0	0	0		4.10006		0	0	0
1832	29	1	1	0	3	374	155	2008-10-23	2012-12-31		0	0	0	0		2.19033		0	0	0
2271	31.6	1	1	0	1	375	5773	2009-11-17	2012-12-31		0	0	0	0		3.7614		0	0	0
1591	32.4	1	1	1	3	375	4437	2008-09-22	2012-12-31		0	0	0	0		3.64709		0	0	2
2019	29.2	1	1	0	2	376	10986	2009-04-01	2012-12-31		0	0	1	0		4.04084		0	0	0
1033	42.8	1	1	2	1	376	50	2007-06-07	2012-12-31		1	0	1	0		1.69897		0	0	0
780	25.8	1	1	0	3	376	3134	2007-01-10	2012-12-31		0	0	0	0		3.4961		0	0	0
1540	34.7	1	1	0	1	377	50	2008-07-10	2012-12-31		0	0	1	0		1.69897		0	0	0
1517	37.8	1	1	1	3	378	50	2008-06-26	2012-12-31		0	0	1	0		1.69897		0	0	2
2104	33.7	1	1	0	1	378	50	2009-07-14	2012-12-31		0	0	1	0		1.69897		0	0	0
542	46	1	1	0	3	379	1980	2006-07-14	2012-12-31		0	0	0	0		3.29666		0	0	0
1294	29.1	1	1	0	3	379	19132	2008-03-20	2012-12-31		0	0	0	0		4.28176		0	0	0
1337	29.4	1	1	0	3	380	5624	2008-03-24	2012-12-31		0	0	0	0		3.75005		0	0	0
2312	44.3	1	1	0	1	382	40	2010-01-12	2012-12-31		0	1	1	0		1.60206		0	0	0
1242	38.2	0	1	0	2	382	106	2007-11-20	2012-12-31		1	0	0	0		2.02531		0	0	0
612	34.2	1	1	0	3	383	1614	2006-08-23	2012-12-31		0	0	0	0		3.2079		0	0	0
1364	36.9	1	1	0	1	385	50	2008-04-14	2012-12-31		0	0	1	0	0	1.69897		0	0	0
602	31.5	1	1	0	3	385	18364	2006-08-18	2012-12-31		0	0	0	0		4.26397		0	0	0
757	60.6	1	1	1	3	386	28121	2006-12-05	2012-12-31		0	0	0	0		4.44903		0	0	2
1693	50.8	1	1	0	3	386	196	2008-09-30	2012-12-31		0	0	0	0		2.29226		0	0	0
1362	30.9	1	1	0	1	386	2175	2008-04-10	2012-12-31		0	0	0	0		3.33746		0	0	0
657	33.7	1	1	0	3	386	8627	2006-09-11	2012-12-31		0	0	0	0		3.93586		0	0	0
981	42	1	1	0	3	386	4198	2007-04-09	2012-12-31		0	0	0	0		3.62304		0	0	0
923	26.5	1	1	0	3	386	6374	2007-03-30	2012-12-31		0	0	0	0		3.80441		0	0	0
883	48.1	1	1	0	3	387	2325	2007-03-23	2012-12-31		0	0	0	0		3.36642		0	0	0
628	32.8	1	1	0	3	387	7897	2006-08-30	2012-12-31		0	0	0	0		3.89746		0	0	0
1855	35.9	1	1	0	3	388	7228	2008-10-23	2012-12-31		0	0	0	0		3.85902		0	0	0
745	41.6	1	1	0	3	389	20430	2006-11-03	2012-12-31		0	0	0	0		4.31027		0	0	0
1032	26.7	1	1	0	1	389	50	2007-06-07	2012-12-31		0	0	1	0		1.69897		0	0	0
517	33.2	1	1	0	3	390	13808	2006-07-12	2012-12-31		0	0	0	0		4.14013		0	0	0
974	26.3	1	1	0	3	390	3220	2007-04-04	2012-12-31		0	0	0	0		3.50786		0	0	0
2215	25.6	1	1	0	1	390	16591	2009-09-08	2012-12-31		0	0	0	0		4.21987		0	0	0
1385	41.6	1	1	0	3	391	50	2008-04-21	2012-12-31		0	1	1	0	0	1.69897		0	0	0
1213	40.2	1	0	0	3	392	38204	2007-09-20	2012-12-31		0	0	0	0		4.58211		0	0	0
956	62.7	1	0	0	3	395	9825	2007-04-04	2012-12-31		0	0	0	0		3.99233		0	0	0
1050	28.6	1	1	0	3	397	835	2007-07-18	2012-12-31		0	1	0	0	0	2.92169		0	0	0
786	30.9	1	1	0	3	397	5729	2007-01-11	2012-12-31		0	0	0	0		3.75808		0	0	0
2301	41.6	1	1	0	3	397	820	2010-01-12	2012-12-31		0	1	0	0		2.91381		0	0	0
1840	41.5	1	1	0	3	399	4753	2008-10-23	2012-12-31		0	0	0	0		3.67697		0	0	0
672	37.7	1	1	0	3	400	2117	2006-09-12	2012-12-31		0	0	0	0		3.32572		0	0	0
620	24.2	1	1	0	3	400	63	2006-08-24	2012-12-31		0	0	0	0		1.79934		0	0	0
1336	32.9	1	1	0	3	401	8587	2008-03-24	2012-12-31		0	0	0	0		3.93384		0	0	0
557	28.4	1	1	0	3	402	2050	2006-07-19	2012-12-31		0	0	0	0		3.31175		0	0	0
552	26.5	1	1	0	3	403	1461	2006-07-19	2012-12-31		0	0	0	0		3.16465		0	0	0
1500	59.4	1	1	0	4	403	50	2008-06-17	2012-12-31		0	0	1	0		1.69897		0	0	0
1015	27.2	1	1	0	1	403	202	2007-05-24	2012-12-31		0	0	1	0		2.30535		0	0	0
1522	29.7	1	1	0	1	404	188	2008-07-01	2012-12-31		0	0	1	0		2.27416		0	0	0
1010	44.8	1	1	0	2	406	50	2007-05-17	2012-12-31		1	0	1	0		1.69897		0	0	0
1318	49.5	1	1	0	3	407	4612	2008-03-24	2011-07-05		0	0	0	1		3.66389	1198	0	0	0
627	39.7	1	1	1	3	407	1637	2006-08-30	2012-12-31		0	0	0	0		3.21405		0	0	2
1682	31.2	1	1	0	3	407	2873	2008-09-30	2012-12-31		0	0	0	0		3.45834		0	0	0
947	25.8	1	1	0	3	408	15407	2007-04-03	2012-12-31		0	0	0	0		4.18772		0	0	0
1692	32.6	1	1	2	3	408	594	2008-09-30	2012-12-31		0	0	0	0		2.77379		0	0	0
1594	28.5	1	1	0	1	411	15335	2008-09-22	2012-12-31		0	0	0	0		4.18568		0	0	0
1525	38.3	1	1	0	3	411	814	2008-07-01	2012-12-31		0	0	0	0		2.91063		0	0	0
1053	44.9	0	1	1	2	412	50	2007-07-18	2012-12-31		1	1	1	0	0	1.69897		0	0	2
1386	27.8	1	1	0	1	412	23300	2008-04-21	2012-12-31		0	0	0	0	0	4.36736		0	0	0
2275	42.9	1	1	0	1	412	12800	2009-11-24	2012-12-31		0	0	0	0		4.10721		0	0	0
1356	30.8	0	1	0	3	412	10662	2008-04-08	2009-08-26	2009-08-26	0	0	0	0		4.02784		0	0	0
994	54.6	1	1	1	1	412	480	2007-05-08	2012-12-31		0	0	1	0		2.68124		0	0	2
1034	60.6	1	1	2	1	413	50	2007-06-07	2012-12-31		0	0	1	0		1.69897		0	0	0
1857	36.7	1	1	0	3	414	685	2008-10-23	2012-12-31		0	0	0	0		2.83569		0	0	0
664	31.1	1	1	0	3	415	10942	2006-09-11	2012-12-31		0	0	0	0		4.0391		0	0	0
1411	29.7	1	1	0	1	416	50	2008-04-23	2012-12-31		0	0	1	0	0	1.69897		0	0	0
807	42.8	1	1	0	3	416	12144	2007-03-07	2012-12-31		0	0	0	0		4.08436		0	0	0
583	34.8	1	1	0	3	416	50	2006-08-11	2012-12-31		0	0	0	0		1.69897		0	0	0
579	21.2	1	1	0	3	416	12256	2006-08-11	2012-12-31		0	0	0	0		4.08835		0	0	0
1585	38	1	1	0	3	416	4938	2008-09-22	2012-12-31		0	0	0	0		3.69355		0	0	0
1027	77.2	1	1	0	1	418	50	2007-06-07	2012-12-31		0	0	1	0		1.69897		0	0	0
524	45.8	1	1	0	3	419	4393	2006-07-12	2012-12-31		0	0	0	0		3.64276		0	0	0
531	26.6	1	1	0	3	420	1399	2006-07-14	2012-12-31		0	0	0	0		3.14582		0	0	0
823	38.3	1	1	0	3	421	2972	2007-03-15	2012-12-31		0	0	0	0		3.47305		0	0	0
1427	33.6	1	1	1	3	422	50	2008-05-06	2012-12-31		0	0	1	0		1.69897		0	0	2
1962	22.3	1	1	0	1	422	50	2009-01-20	2012-12-31		0	0	1	0		1.69897		0	0	0
1700	37.5	1	1	0	3	422	50	2008-09-30	2012-12-31		0	0	0	0		1.69897		0	0	0
808	28.5	1	1	0	3	422	3224	2007-03-07	2012-12-31		0	0	0	0		3.5084		0	0	0
640	28.9	1	1	0	3	423	16574	2006-08-30	2012-12-31		0	0	0	0		4.21943		0	0	0
1641	40.1	1	1	0	3	424	11812	2008-09-24	2012-12-31		0	0	0	0		4.07232		0	0	0
1202	37.3	1	1	0	3	424	908	2007-09-20	2012-12-31		0	0	0	0		2.95809		0	0	0
889	32.3	1	1	2	3	427	5915	2007-03-27	2012-12-31		0	0	0	0		3.77196		0	0	0
790	32.4	1	1	0	3	427	5944	2007-01-11	2012-12-31		0	0	0	0		3.77408		0	0	0
647	31.3	1	1	0	3	427	9579	2006-09-01	2012-12-31		0	0	0	0		3.98132		0	0	0
1196	51.3	1	1	0	3	431	13658	2007-09-19	2012-12-31		0	0	0	0		4.13539		0	0	0
2112	57.8	1	1	0	2	432	50	2009-07-16	2012-12-31		0	0	1	0		1.69897		0	0	0
1592	31	1	1	0	3	432	1886	2008-09-22	2012-12-31		0	0	0	0		3.27554		0	0	0
1020	42.1	1	1	2	1	432	50	2007-06-05	2012-12-31		1	0	1	0		1.69897		0	0	0
1400	33.2	1	1	0	3	432	10408	2008-04-22	2012-12-31		0	0	0	0		4.01737		0	0	0
1647	39.9	1	1	0	3	433	2080	2008-09-24	2012-12-31		0	0	0	0		3.31806		0	0	0
1218	26.8	0	1	0	3	433	6505	2007-10-04	2012-12-31		0	0	0	0		3.81325		0	0	0
977	52.6	1	1	0	3	435	19334	2007-04-04	2012-12-31		0	0	0	0		4.28632		0	0	0
1003	50	1	1	1	1	435	50	2007-05-10	2012-12-31		0	0	1	0		1.69897		0	0	2
1073	40.3	1	1	0	2	436	50	2007-08-02	2012-12-31		0	0	1	0		1.69897		0	0	0
2077	33.6	1	1	1	3	436	8093	2009-06-24	2012-12-31		0	0	0	0		3.90811		0	0	2
1656	43	1	1	0	3	437	14221	2008-09-30	2012-12-31		0	0	0	0		4.15293		0	0	0
866	32.7	1	1	0	3	437	13014	2007-03-23	2012-12-31		0	0	0	0		4.11441		0	0	0
1308	32.2	1	1	0	3	438	1800	2008-03-20	2012-12-31		0	0	0	0		3.25527		0	0	0
719	43.1	1	1	0	3	438	410	2006-11-01	2012-12-31		0	0	0	0		2.61278		0	0	0
959	34.1	1	1	1	3	439	3442	2007-04-04	2012-12-31		0	0	0	0		3.53681		0	0	2
857	40.4	1	1	0	3	440	36836	2007-03-20	2012-12-31		0	0	0	0		4.56627		0	0	0
925	37.6	1	0	0	3	442	5562	2007-04-03	2012-12-31		0	0	0	0		3.74523		0	0	0
1164	32.9	1	1	0	3	442	9035	2007-09-13	2012-12-31		0	0	0	0		3.95593		0	0	0
553	47.5	1	1	0	3	442	3466	2006-07-19	2012-12-31		0	0	0	0		3.53983		0	0	0
684	29.1	1	1	0	3	442	1743	2006-09-15	2012-12-31		0	0	0	0		3.2413		0	0	0
1435	42.3	1	1	0	1	443	50	2008-05-08	2012-12-31		0	0	1	0		1.69897		0	0	0
1730	38	1	1	0	1	443	50	2008-10-15	2012-12-31		0	0	1	0	1	1.69897		0	0	0
804	33.1	1	0	1	3	444	1778	2007-02-13	2012-12-31		0	0	0	0		3.24993		0	0	2
1198	23.3	1	1	0	3	444	9403	2007-09-19	2012-12-31		0	0	0	0		3.97327		0	0	0
942	49.1	1	1	0	3	445	37822	2007-04-03	2012-12-31		0	0	0	0		4.57774		0	0	0
1083	45.9	1	1	0	2	445	50	2007-08-16	2012-12-31		0	0	1	0		1.69897		0	0	0
778	33.6	1	1	0	3	445	5104	2007-01-10	2012-12-31		0	0	0	0		3.70791		0	0	0
1209	39	1	1	0	3	447	20872	2007-09-20	2012-12-31		0	0	0	0		4.31956		0	0	0
595	23.7	1	1	0	3	447	15282	2006-08-17	2012-12-31		0	0	0	0		4.18418		0	0	0
1699	56	1	1	1	3	448	3525	2008-09-30	2012-12-31		1	0	0	0		3.54716		0	0	2
1853	36	1	1	0	3	448	9027	2008-10-23	2012-12-31		0	0	0	0		3.95554		0	0	0
1583	36	1	1	0	3	451	1840	2008-09-22	2012-12-31		0	0	0	0		3.26482		0	0	0
1154	39.1	1	1	0	3	452	699	2007-09-12	2012-12-31		0	0	1	0		2.84448		0	0	0
1028	39.4	1	1	0	1	455	50	2007-06-07	2012-12-31		0	0	1	0		1.69897		0	0	0
1602	33.1	1	1	0	3	456	1389	2008-09-23	2012-12-31		0	0	0	0		3.1427		0	0	0
793	24.9	1	1	1	3	457	925	2007-01-11	2012-12-31		0	0	0	0		2.96614		0	0	2
1687	26.3	1	1	0	3	457	2905	2008-09-30	2012-12-31		0	0	0	0		3.46315		0	0	0
779	34.9	1	1	0	3	458	8166	2007-01-10	2012-12-31		0	0	0	0		3.91201		0	0	0
1465	37.3	1	1	0	3	459	4394	2008-05-22	2012-12-31		0	0	0	0		3.64286		0	0	0
964	28.4	1	1	0	3	459	15401	2007-04-04	2012-12-31		0	0	0	0		4.18755		0	0	0
721	31.4	1	1	0	3	459	6836	2006-11-01	2012-12-31		0	0	0	0		3.8348		0	0	0
549	34.3	1	1	0	3	460	23975	2006-07-19	2012-12-31		0	0	0	0		4.37976		0	0	0
800	52.3	1	1	0	3	460	3885	2007-02-13	2012-12-31		0	0	0	0		3.58939		0	0	0
1484	33.6	1	1	0	1	460	50	2008-06-05	2012-12-31		0	0	1	0		1.69897		0	0	0
834	37	1	1	0	3	460	4698	2007-03-20	2012-12-31		0	0	0	0		3.67191		0	0	0
1726	23.9	1	1	0	1	460	50	2008-10-07	2012-12-31		0	0	1	0	0	1.69897		0	0	0
715	34.1	1	1	0	3	461	8710	2006-11-01	2012-12-31		0	0	0	0		3.94002		0	0	0
727	33	1	1	0	3	463	24173	2006-11-03	2012-12-31		0	0	0	0		4.38333		0	0	0
1291	36.3	1	1	0	3	465	5039	2008-03-20	2012-12-31		0	0	0	0		3.70234		0	0	0
641	35.4	1	1	0	3	465	10859	2006-08-30	2012-12-31		0	0	0	0		4.03579		0	0	0
1837	39.6	1	1	1	3	467	5203	2008-10-23	2012-12-31		0	0	0	0		3.71625		0	0	2
1596	33.1	1	1	0	3	467	2994	2008-09-23	2012-12-31		0	0	0	0		3.47625		0	0	0
604	36.9	1	1	0	3	467	50922	2006-08-18	2012-12-31		0	0	0	0		4.7069		0	0	0
1631	29.9	1	1	0	3	469	4462	2008-09-24	2012-12-31		0	0	0	0		3.64953		0	0	0
589	37.4	1	1	0	3	470	330	2006-08-17	2012-12-31		0	0	0	0		2.51851		0	0	0
1640	30.4	1	1	0	3	471	5401	2008-09-24	2012-12-31		0	0	0	0		3.73247		0	0	0
606	33.2	1	1	0	3	472	10368	2006-08-22	2012-12-31		0	0	0	0		4.0157		0	0	0
677	27.6	1	1	0	3	473	9375	2006-09-12	2012-12-31		0	0	0	0		3.97197		0	0	0
1358	38.8	1	1	0	1	473	50	2008-04-09	2012-12-31		0	0	1	0	0	1.69897		0	0	0
1299	48.9	1	1	0	3	474	4086	2008-03-20	2012-12-31		0	0	0	0		3.6113		0	0	0
1052	54.8	1	1	1	1	474	50	2007-07-18	2012-12-31		1	1	1	0	1	1.69897		0	0	2
629	35.5	1	1	0	3	475	25449	2006-08-30	2012-12-31		0	0	0	0		4.40567		0	0	0
825	33.4	1	1	0	3	475	46762	2007-03-15	2012-12-31		0	0	0	0		4.66989		0	0	0
957	46.3	1	1	0	3	477	8607	2007-04-04	2012-12-31		0	0	0	0		3.93485		0	0	0
1195	25.3	1	1	0	3	478	1811	2007-09-19	2012-12-31		0	0	0	0		3.25792		0	0	0
776	34.7	1	1	0	3	478	1770	2007-01-10	2012-12-31		0	0	0	0		3.24797		0	0	0
1006	43.9	1	1	0	1	480	50	2007-05-17	2012-12-31		1	0	1	0		1.69897		0	0	0
1054	27.6	0	1	1	3	480	4530	2007-07-18	2012-12-31		0	1	0	0	0	3.6561		0	0	2
1527	31.8	1	1	0	1	481	50	2008-07-02	2012-12-31		0	0	1	0	0	1.69897		0	0	0
797	41.4	1	1	0	3	482	11856	2007-02-13	2012-12-31		0	0	0	0		4.07394		0	0	0
730	31.6	1	1	0	3	482	8408	2006-11-03	2012-12-31		0	0	0	0		3.92469		0	0	0
614	39.2	1	1	0	3	483	13860	2006-08-23	2012-12-31		0	0	0	0		4.14176		0	0	0
1342	40	1	1	0	1	483	10372	2008-03-27	2012-12-31		0	0	0	0		4.01586		0	0	0
810	28.6	1	1	0	3	483	50	2007-03-07	2012-12-31		0	0	1	0		1.69897		0	0	0
592	38.9	1	0	0	3	484	335	2006-08-17	2012-12-31		0	0	0	0		2.52504		0	0	0
671	29.5	1	1	0	3	485	18469	2006-09-12	2012-12-31		0	0	0	0		4.26644		0	0	0
918	26.8	1	1	0	3	489	9762	2007-03-30	2012-01-13	2012-01-13	0	0	0	0		3.98954		0	0	0
805	37.2	1	1	0	3	489	742	2007-02-13	2012-12-31		0	0	0	0		2.8704		0	0	0
2126	41.9	1	1	0	1	490	50	2009-07-22	2012-12-31		0	0	1	0		1.69897		0	0	0
1075	54.6	1	1	0	1	491	50	2007-08-02	2012-12-31		0	0	1	0		1.69897		0	0	0
938	37.2	1	1	0	3	492	20082	2007-04-03	2012-12-31		0	0	0	0		4.30281		0	0	0
491	25.7	0	1	1	3	493	925	2006-05-10	2012-12-31		0	0	0	0		2.96614		0	0	2
607	40.5	1	1	1	3	493	83	2006-08-22	2012-12-31		0	0	0	0		1.91908		0	0	2
1429	28.8	1	1	0	1	494	21400	2008-05-07	2012-12-31		0	0	0	0	0	4.33041		0	0	0
1447	39.7	1	1	0	3	494	57	2008-05-14	2012-12-31		0	0	1	0		1.75588		0	0	0
543	41	1	1	0	3	494	629	2006-07-14	2012-12-31		0	0	0	0		2.79865		0	0	0
683	30.5	1	1	0	3	494	11102	2006-09-15	2012-12-31		0	0	0	0		4.0454		0	0	0
581	36.1	1	1	0	3	495	7176	2006-08-11	2012-12-31		0	0	0	0		3.85588		0	0	0
1001	48.6	0	1	1	3	495	50	2007-05-10	2012-12-31		0	0	1	0		1.69897		0	0	2
526	33.9	1	1	0	3	495	2164	2006-07-12	2012-12-31		1	0	0	0		3.33526		0	0	0
816	29.1	1	1	0	3	495	5402	2007-03-07	2012-12-31		0	0	0	0		3.73256		0	0	0
1590	45.9	1	1	0	3	496	4568	2008-09-22	2012-12-31		0	0	0	0		3.65973		0	0	0
648	27	1	1	0	3	496	9748	2006-09-01	2012-12-31		0	0	0	0		3.98891		0	0	0
1450	68.5	1	1	0	2	498	50	2008-05-14	2012-12-31		0	0	1	0		1.69897		0	0	0
588	27.7	1	1	0	3	498	12066	2006-08-17	2012-12-31		0	0	1	0		4.08156		0	0	0
519	26.3	1	1	0	3	499	2794	2006-07-12	2012-12-31		0	0	0	0		3.44623		0	0	0
969	33.4	1	1	1	3	500	6112	2007-04-04	2012-12-31		0	0	0	0		3.78618		0	0	2
735	30	1	1	1	3	500	9420	2006-11-03	2012-12-31		0	0	0	0		3.97405		0	0	2
594	50.4	1	1	0	3	501	602	2006-08-17	2012-12-31		0	0	0	0		2.7796		0	0	0
656	44.9	1	1	0	3	502	6260	2006-09-11	2012-12-31		0	0	0	0		3.79657		0	0	0
1969	50.5	1	1	1	2	503	1918	2009-01-23	2012-12-31		0	0	1	0		3.28285		0	0	2
792	31.5	1	1	0	3	504	3504	2007-01-11	2012-12-31		0	0	0	0		3.54456		0	0	0
980	33.2	1	1	0	3	505	2909	2007-04-04	2012-12-31		0	0	0	0		3.46374		0	0	0
600	29.5	1	1	0	3	506	60	2006-08-18	2012-12-31		0	0	0	0		1.77815		0	0	0
764	28.5	1	1	0	3	506	8572	2007-01-04	2012-12-31		0	0	0	0		3.93308		0	0	0
791	31.7	1	1	0	3	506	5901	2007-01-11	2012-12-31		0	0	0	0		3.77093		0	0	0
1541	39.3	1	1	0	1	507	50	2008-07-10	2012-12-31		0	0	1	0		1.69897		0	0	0
1248	22.4	1	0	0	1	509	50	2007-12-13	2012-12-31		0	0	1	0		1.69897		0	0	0
1708	29.8	1	1	0	3	509	1916	2008-09-30	2012-12-31		0	0	0	0		3.2824		0	0	0
736	41.2	1	1	0	3	509	50	2006-11-03	2012-12-31		0	0	1	0		1.69897		0	0	0
788	28.2	1	1	0	3	510	10117	2007-01-11	2012-12-31		0	0	0	0		4.00505		0	0	0
958	32.9	1	1	0	3	510	6421	2007-04-04	2012-12-31		0	0	0	0		3.8076		0	0	0
729	29.4	1	1	0	3	510	23064	2006-11-03	2012-12-31		0	0	0	0		4.36294		0	0	0
1041	36.6	1	1	0	1	512	50	2007-07-18	2012-12-31		0	1	1	0	0	1.69897		0	0	0
580	25.7	1	1	0	3	512	2218	2006-08-11	2012-12-31		0	0	1	0		3.34596		0	0	0
837	34.1	1	1	0	3	514	3142	2007-03-20	2012-12-31		0	0	0	0		3.49721		0	0	0
1099	40.4	1	1	0	2	517	50	2007-09-04	2009-11-17		0	0	1	1		1.69897	805	0	0	0
665	43.7	1	1	0	3	517	1363	2006-09-12	2012-12-31		0	0	0	0		3.1345		0	0	0
2325	39.9	1	1	0	2	517	40	2010-01-12	2012-12-31		0	1	1	0		1.60206		0	0	0
1070	61.8	1	1	1	1	519	50	2007-08-02	2012-12-31		0	0	1	0		1.69897		0	0	2
836	31.5	1	1	0	3	520	1513	2007-03-20	2012-12-31		0	0	0	0		3.17984		0	0	0
2285	39.9	1	1	0	1	520	40	2009-12-16	2012-12-31		0	0	1	0		1.60206		0	0	0
1044	46.5	1	1	0	3	521	12500	2007-07-18	2012-12-31		0	1	0	0	0	4.09691		0	0	0
1301	42.8	1	1	0	3	521	6757	2008-03-20	2012-12-31		0	0	1	0		3.82975		0	0	0
1627	35	1	1	0	3	521	2138	2008-09-24	2012-12-31		0	0	0	0		3.33001		0	0	0
898	42	1	1	0	3	521	965	2007-03-27	2012-12-31		0	0	0	0		2.98453		0	0	0
1648	38	1	1	1	3	523	5343	2008-09-24	2012-12-31		0	0	0	0		3.72778		0	0	2
609	27.6	1	1	0	3	524	22513	2006-08-22	2012-12-31		0	0	0	0		4.35243		0	0	0
632	26.2	1	1	0	3	525	5153	2006-08-30	2012-12-31		0	0	0	0		3.71206		0	0	0
1470	30.8	1	1	2	1	528	6180	2008-05-26	2012-12-31		0	0	0	0		3.79099		0	0	0
654	32.5	1	1	0	3	529	5304	2006-09-06	2012-12-31		0	0	0	0		3.7246		0	0	0
815	53.3	1	1	1	3	529	2906	2007-03-07	2012-12-31		0	0	0	0		3.4633		0	0	2
621	46.5	1	1	0	3	530	6844	2006-08-28	2012-12-31		0	0	0	0		3.83531		0	0	0
1543	32.9	1	1	0	1	531	9310	2008-07-14	2012-12-31		0	0	0	0	1	3.96895		0	0	0
1071	33.4	1	1	0	1	531	93	2007-08-02	2012-12-31		0	0	1	0		1.96848		0	0	0
551	28.7	1	1	0	3	532	1565	2006-07-19	2012-12-31		0	0	0	0		3.19451		0	0	0
1529	46.3	0	1	0	2	532	50	2008-07-03	2012-12-31		0	0	1	0		1.69897		0	0	0
787	40.5	1	1	0	3	532	8317	2007-01-11	2012-12-31		0	0	0	0		3.91997		0	0	0
775	39.3	1	1	0	2	533	50	2007-01-10	2012-12-31		0	0	0	0		1.69897		0	0	0
625	33.1	1	1	0	3	533	945	2006-08-30	2012-12-31		0	0	0	0		2.97543		0	0	0
1843	30.9	1	1	1	3	534	444	2008-10-23	2012-12-31		0	0	0	0		2.64738		0	0	2
1321	31.2	1	1	0	3	536	5038	2008-03-24	2012-12-31		0	0	0	0		3.70226		0	0	0
1677	43.6	1	1	0	3	537	50	2008-09-30	2012-12-31		0	0	0	0		1.69897		0	0	0
1285	35.8	1	1	0	3	537	456	2008-03-11	2012-12-31		0	0	0	0		2.65896		0	0	0
818	33.7	1	1	0	3	537	1168	2007-03-07	2012-12-31		0	0	0	0		3.06744		0	0	0
638	28	1	1	0	3	539	3776	2006-08-30	2012-12-31		0	0	0	0		3.57703		0	0	0
610	29.7	1	1	0	3	539	5263	2006-08-22	2012-12-31		0	0	0	0		3.72123		0	0	0
738	36.5	1	1	0	3	540	56376	2006-11-03	2012-12-31		0	0	0	0		4.75109		0	0	0
555	53.8	1	1	0	3	540	70	2006-07-19	2012-12-31		0	0	0	0		1.8451		0	0	0
1449	28.6	1	1	0	3	540	4197	2008-05-14	2012-12-31		0	0	0	0		3.62294		0	0	0
1695	32	1	1	0	3	542	4213	2008-09-30	2012-12-31		0	0	0	0		3.62459		0	0	0
1478	48	1	1	0	2	542	50	2008-06-03	2012-12-31		0	0	1	0		1.69897		0	0	0
1835	50.3	1	1	0	3	543	1861	2008-10-23	2012-12-31		0	0	0	0		3.26975		0	0	0
989	45.6	1	1	0	2	545	50	2007-05-08	2012-12-31		0	0	1	0		1.69897		0	0	0
561	44.2	1	1	0	3	545	3452	2006-07-19	2012-12-31		0	0	0	0		3.53807		0	0	0
525	26.5	1	1	0	3	547	4494	2006-07-12	2012-12-31		0	0	0	0		3.65263		0	0	0
522	29.2	1	1	2	3	547	874	2006-07-12	2012-12-31		0	0	0	0		2.94151		0	0	0
781	44.5	1	1	0	3	549	3321	2007-01-11	2012-12-31		0	0	0	0		3.52127		0	0	0
771	38.3	1	1	0	3	551	830	2007-01-10	2012-12-31		0	0	0	0		2.91908		0	0	0
1404	40.8	1	1	0	3	552	7625	2008-04-22	2012-12-31		0	0	1	0		3.88224		0	0	0
539	31.8	1	1	0	3	552	5364	2006-07-14	2012-12-31		0	0	1	0		3.72949		0	0	0
1728	30.9	0	1	0	3	554	328	2008-10-13	2012-12-31		0	0	0	0		2.51587		0	0	0
1085	34.4	1	1	0	1	554	50	2007-08-16	2012-12-31		0	0	1	0		1.69897		0	0	0
819	31.1	1	1	0	3	555	4337	2007-03-07	2012-12-31		0	0	0	0		3.63719		0	0	0
785	28.5	1	1	0	3	555	390	2007-01-11	2012-12-31		0	0	0	0		2.59106		0	0	0
1439	42.7	1	1	0	1	556	53	2008-05-08	2012-12-31		0	0	1	0		1.72428		0	0	0
1090	26.7	1	1	0	1	560	5110	2007-08-21	2012-12-31		0	0	1	0		3.70842		0	0	0
829	23.1	1	1	1	3	561	6489	2007-03-15	2012-12-31		0	0	0	0		3.81218		0	0	2
1030	42.4	1	1	1	1	561	146	2007-06-07	2012-12-31		0	0	1	0		2.16435		0	0	2
1957	34.1	1	1	0	1	564	40	2009-01-15	2012-12-31		0	0	1	0		1.60206		0	0	0
1300	38.4	1	1	0	3	564	9237	2008-03-20	2012-12-31		0	0	0	0		3.96553		0	0	0
1026	39.1	1	1	0	2	564	50	2007-06-07	2012-12-31		0	0	1	0		1.69897		0	0	0
767	34.5	1	1	0	3	565	12592	2007-01-04	2012-12-31		0	0	0	0		4.10009		0	0	0
1829	34.8	1	1	0	3	566	4129	2008-10-23	2012-12-31		0	0	0	0		3.61585		0	0	0
1646	29.2	1	1	1	3	566	24724	2008-09-24	2012-12-31		0	0	0	0		4.39312		0	0	2
1878	36.4	1	1	0	3	568	2389	2008-11-04	2012-12-31		0	0	0	0		3.37822		0	0	0
1502	36.1	1	1	0	1	568	852	2008-06-19	2012-12-31		0	0	1	0		2.93044		0	0	0
919	36.7	1	1	0	3	568	40875	2007-03-30	2012-12-31		0	0	0	0		4.61146		0	0	0
631	54.6	1	1	0	3	568	262	2006-08-30	2012-12-31		0	0	1	0		2.4183		0	0	0
813	23.7	1	1	0	3	570	3816	2007-03-07	2012-12-31		0	0	0	0		3.58161		0	0	0
652	27.9	1	1	0	3	572	1854	2006-09-06	2012-12-31		0	0	0	0		3.26811		0	0	0
1238	42.7	1	1	0	3	573	31407	2007-10-30	2012-12-31		0	0	0	0		4.49703		0	0	0
1723	56.5	1	1	0	3	574	218	2008-09-30	2012-12-31		0	0	0	0		2.33846		0	0	0
1528	35.3	1	1	0	1	574	50	2008-07-03	2012-12-31		0	0	1	0		1.69897		0	0	0
1231	35.1	1	1	0	1	575	50	2007-10-23	2012-12-31		0	0	1	0		1.69897		0	0	0
795	32.1	1	0	1	3	575	7620	2007-02-13	2012-12-31		0	0	0	0		3.88196		0	0	2
1430	28.6	1	1	1	3	575	50	2008-05-07	2012-12-31		0	0	1	0	0	1.69897		0	0	2
1160	36.3	1	1	0	3	576	3276	2007-09-13	2012-12-31		0	0	0	0		3.51534		0	0	0
1068	37.5	1	1	0	1	576	50	2007-08-02	2012-12-31		0	0	1	0		1.69897		0	0	0
995	24.3	1	1	0	1	578	50	2007-05-08	2012-12-31		0	0	1	0		1.69897		0	0	0
1683	32.4	1	1	0	3	578	172	2008-09-30	2012-12-31		0	0	0	0		2.23553		0	0	0
1022	51.9	1	1	0	2	580	43764	2007-06-05	2012-12-31		0	0	0	0		4.64112		0	0	0
921	34.1	1	1	0	3	580	10412	2007-03-30	2012-12-31		0	0	1	0		4.01753		0	0	0
954	26.2	1	1	0	3	582	8618	2007-04-04	2012-12-31		0	0	0	0		3.93541		0	0	0
996	33.6	1	1	0	1	582	50	2007-05-08	2012-12-31		0	0	1	0		1.69897		0	0	0
1629	26.2	1	1	0	3	583	1064	2008-09-24	2012-12-31		0	0	0	0		3.02694		0	0	0
1178	40.6	1	1	0	3	583	722	2007-09-17	2012-12-31		0	0	0	0		2.85854		0	0	0
891	31.7	1	1	0	3	585	2436	2007-03-27	2012-12-31		0	0	0	0		3.38668		0	0	0
1524	32.1	1	1	0	1	585	2197	2008-07-01	2012-12-31		0	0	0	0		3.34183		0	0	0
2317	41.5	1	1	0	3	586	40	2010-01-12	2012-12-31		0	1	1	0		1.60206		0	0	0
617	42.5	1	1	1	3	589	4340	2006-08-23	2012-12-31		0	0	0	0		3.63749		0	0	2
1473	37.1	1	1	0	3	590	50	2008-05-27	2012-12-31		0	0	1	0		1.69897		0	0	0
1227	43	0	1	0	2	591	50	2007-10-16	2012-12-31		0	0	1	0	0	1.69897		0	0	0
809	28	1	1	0	3	592	3070	2007-03-07	2012-12-31		0	0	0	0		3.48714		0	0	0
1422	37.1	1	1	0	1	595	50	2008-05-02	2012-12-31		0	0	1	0		1.69897		0	0	0
1074	23	1	1	0	1	595	50	2007-08-02	2012-12-31		0	0	1	0		1.69897		0	0	0
1088	29.2	1	1	0	1	596	50	2007-08-16	2012-12-31		0	0	1	0		1.69897		0	0	0
642	36.4	1	1	0	3	596	1158	2006-08-30	2012-12-31		0	0	1	0		3.06371		0	0	0
624	39.4	1	1	0	3	597	10637	2006-08-30	2012-12-31		0	0	0	0		4.02682		0	0	0
1854	57.3	1	1	0	3	598	5123	2008-10-23	2012-12-31		0	0	0	0		3.70952		0	0	0
748	35.7	1	1	2	3	598	1368	2006-11-03	2012-12-31		0	0	0	0		3.13609		0	0	0
2315	57.6	1	1	0	2	604	40	2010-01-12	2012-12-31		0	1	1	0		1.60206		0	0	0
1628	28.7	1	1	0	3	605	991	2008-09-24	2012-12-31		0	0	0	0		2.99607		0	0	0
1201	30.8	1	1	0	3	605	1498	2007-09-20	2012-12-31		0	0	0	0		3.17551		0	0	0
741	40.2	1	1	0	3	605	4024	2006-11-03	2012-12-31		0	0	1	0		3.60466		0	0	0
707	35.9	1	1	1	3	607	18048	2006-11-01	2011-03-30		0	0	0	1		4.25643	1610	0	0	2
636	22.6	1	1	1	3	607	9980	2006-08-30	2012-12-31		0	0	0	0		3.99913		0	0	2
651	20.7	1	1	0	3	609	1285	2006-09-06	2012-12-31		0	0	0	0		3.1089		0	0	0
1847	27.2	1	1	0	3	610	5507	2008-10-23	2012-12-31		0	0	0	0		3.74092		0	0	0
1950	61.4	1	1	2	1	613	40	2009-01-08	2012-12-31		0	0	1	0		1.60206		0	0	0
550	29.5	1	1	0	3	614	5531	2006-07-19	2012-12-31		0	0	0	0		3.7428		0	0	0
777	33.5	1	1	0	3	614	1440	2007-01-10	2012-12-31		0	0	0	0		3.15836		0	0	0
872	29.9	1	1	0	3	619	5893	2007-03-23	2012-12-31		0	0	0	0		3.77034		0	0	0
972	31.9	1	0	0	3	619	294	2007-04-04	2012-12-31		0	0	0	0		2.46835		0	0	0
537	40.7	1	1	0	3	620	12500	2006-07-14	2012-12-31		0	0	0	0		4.09691		0	0	0
2324	46.2	1	1	0	3	620	5790	2010-01-12	2012-12-31		0	1	0	0		3.76268		0	0	0
937	34.5	1	1	0	3	621	5164	2007-04-03	2012-12-31		0	0	0	0		3.71299		0	0	0
530	29.1	1	1	0	3	623	6226	2006-07-14	2012-12-31		0	0	0	0		3.79421		0	0	0
1533	23.9	1	1	0	1	623	50	2008-07-08	2012-12-31		0	0	1	0		1.69897		0	0	0
1588	42.2	1	1	0	3	624	426	2008-09-22	2012-12-31		0	0	0	0		2.62941		0	0	0
611	30.1	1	1	0	3	627	4740	2006-08-22	2012-12-31		0	0	0	0		3.67578		0	0	0
584	32.9	1	1	0	3	628	50	2006-08-11	2012-12-31		0	0	0	0		1.69897		0	0	0
616	35	1	1	1	3	630	5359	2006-08-23	2012-12-31		0	0	0	0		3.72908		0	0	2
842	34	1	1	0	3	630	31807	2007-03-20	2012-12-31		0	0	0	0		4.50252		0	0	0
1621	22.4	1	1	0	3	632	50	2008-09-23	2012-12-31		0	0	0	0		1.69897		0	0	0
655	48.5	1	1	1	3	633	11750	2006-09-06	2012-12-31		0	0	0	0		4.07004		0	0	2
913	51.5	1	1	0	3	634	1051	2007-03-30	2012-12-31		0	0	0	0		3.0216		0	0	0
716	32.5	1	1	0	3	636	14083	2006-11-01	2012-12-31		0	0	0	0		4.1487		0	0	0
666	26.3	1	1	0	3	637	3324	2006-09-12	2012-12-31		0	0	0	0		3.52166		0	0	0
1510	45.3	1	1	0	3	639	2836	2008-06-24	2012-12-31		0	0	0	0		3.45271		0	0	0
1197	44.8	1	1	0	3	639	8887	2007-09-19	2012-12-31		0	0	0	0		3.94875		0	0	0
528	31.2	1	1	0	3	640	30720	2006-07-12	2012-12-31		0	0	0	0		4.48742		0	0	0
1845	39.5	1	1	0	3	641	2461	2008-10-23	2012-12-31		0	0	0	0		3.39111		0	0	0
978	37	1	0	0	3	643	14919	2007-04-04	2012-12-31		0	0	0	0		4.17374		0	0	0
1059	33.7	1	1	1	1	645	13400	2007-07-18	2012-12-31		0	1	1	0	0	4.12711		0	0	2
1879	29.9	1	1	0	3	646	183	2008-11-04	2012-12-31		0	0	0	0		2.26245		0	0	0
1653	49.1	1	1	0	3	647	6502	2008-09-30	2012-12-31		0	0	0	0		3.81305		0	0	0
1553	41.6	0	1	0	3	649	3062	2008-07-24	2012-12-31		0	0	0	0		3.48601		0	0	0
558	23.9	1	1	0	3	649	7514	2006-07-19	2012-12-31		0	0	0	0		3.87587		0	0	0
714	36.6	1	1	0	3	650	19292	2006-11-01	2012-12-31		0	0	0	0		4.28538		0	0	0
1742	46.8	1	1	0	3	650	2156	2008-10-21	2012-12-31		0	0	0	0	0	3.33365		0	0	0
1031	25.8	1	1	0	1	653	50	2007-06-07	2012-12-31		0	0	1	0		1.69897		0	0	0
562	29.2	1	1	0	3	656	13206	2006-07-19	2012-12-31		0	0	0	0		4.12077		0	0	0
1237	35.4	1	1	0	3	657	16558	2007-10-30	2012-12-31		0	0	0	0		4.21901		0	0	0
587	35.7	1	0	0	3	659	2503	2006-08-17	2012-12-31		0	0	0	0		3.39846		0	0	0
998	49.6	1	1	0	1	660	50	2007-05-08	2012-12-31		0	0	1	0		1.69897		0	0	0
1968	25.1	1	1	0	1	662	16110	2009-01-23	2012-12-31		0	0	0	0		4.2071		0	0	0
1373	47.4	1	1	0	3	663	50	2008-04-15	2012-12-31		0	0	1	0		1.69897		0	0	0
1069	21.4	1	1	0	1	663	1061	2007-08-02	2012-12-31		0	0	1	0		3.02571		0	0	0
1940	37.9	1	1	2	2	663	50	2009-01-06	2012-12-31		0	0	1	0		1.69897		0	0	0
955	38.7	1	1	0	3	665	1437	2007-04-04	2012-12-31		0	0	0	0		3.15746		0	0	0
765	39.1	1	1	1	3	666	22618	2007-01-04	2012-12-31		0	0	0	0		4.35445		0	0	2
1038	23.6	1	1	0	3	668	111	2007-07-18	2012-12-31		0	1	0	0	1	2.04532		0	0	0
1652	41.5	1	1	0	3	668	1434	2008-09-30	2012-12-31		0	0	0	0		3.15655		0	0	0
886	23.7	1	1	2	3	670	2254	2007-03-27	2012-12-31		0	0	0	0		3.35295		0	0	0
556	34.9	1	1	1	3	671	2013	2006-07-19	2011-12-01		0	0	0	1		3.30384	1961	0	0	2
1492	26.7	1	1	0	2	672	50	2008-06-10	2012-12-31		0	0	1	0		1.69897		0	0	0
734	39.1	1	1	1	3	672	2565	2006-11-03	2012-12-31		0	0	0	0		3.40909		0	0	2
645	27	1	1	0	3	673	2933	2006-09-01	2012-12-31		0	0	0	0		3.46731		0	0	0
560	25.5	1	1	0	3	676	681	2006-07-19	2012-12-31		0	0	0	0		2.83315		0	0	0
1993	37.8	1	1	0	2	677	189	2009-03-04	2012-12-31		0	0	1	0		2.27646		0	0	0
746	27.2	1	1	0	3	679	2957	2006-11-03	2012-12-31		0	0	0	0		3.47085		0	0	0
1240	41.1	1	1	0	1	681	50	2007-11-13	2012-12-31		0	0	1	0		1.69897		0	0	0
1377	35	1	1	0	3	681	50	2008-04-17	2012-12-31		0	0	1	0		1.69897		0	0	0
1713	29.6	1	1	0	3	681	6694	2008-09-30	2012-12-31		0	0	0	0		3.82569		0	0	0
739	31.4	1	1	0	3	683	15735	2006-11-03	2012-12-31		0	0	0	0		4.19687		0	0	0
1091	43.2	1	1	0	1	684	50	2007-08-21	2012-12-31		1	0	1	0		1.69897		0	0	0
668	38.4	1	1	0	3	687	5130	2006-09-12	2012-12-31		0	0	0	0		3.71012		0	0	0
1574	36.1	1	1	0	3	688	8751	2008-09-22	2012-12-31		0	0	0	0		3.94206		0	0	0
1668	25.2	1	1	0	3	689	3267	2008-09-30	2012-12-31		0	0	1	0		3.51415		0	0	0
706	24	1	1	0	3	689	3059	2006-11-01	2012-12-31		0	0	0	0		3.48558		0	0	0
535	30.8	1	1	1	3	691	1823	2006-07-14	2012-12-31		0	0	0	0		3.26079		0	0	2
1084	40.4	1	1	0	2	691	50	2007-08-16	2012-12-31		0	0	1	0		1.69897		0	0	0
991	36.1	1	1	0	2	691	50	2007-05-08	2012-12-31		0	0	1	0		1.69897		0	0	0
1207	38.5	1	1	1	3	693	166	2007-09-20	2012-12-31		0	0	0	0		2.22011		0	0	2
952	35.1	1	0	0	3	693	1045	2007-04-03	2012-12-31		0	0	0	0		3.01912		0	0	0
928	33.5	1	1	0	3	694	1833	2007-04-03	2012-12-31		0	0	0	0		3.26316		0	0	0
674	34	1	1	0	3	697	11878	2006-09-12	2012-12-31		0	0	0	0		4.07474		0	0	0
1409	34.6	1	1	0	1	699	50	2008-04-23	2012-12-31		0	0	1	0	0	1.69897		0	0	0
667	29.7	1	1	0	3	699	2812	2006-09-12	2012-12-31		0	0	0	0		3.44902		0	0	0
2127	31.8	1	1	0	1	701	50	2009-07-22	2012-12-31		0	0	1	0		1.69897		0	0	0
538	50.5	1	1	0	3	701	5388	2006-07-14	2012-12-31		0	0	0	0		3.73143		0	0	0
772	32.6	1	1	0	3	702	8992	2007-01-10	2012-12-31		0	0	0	0		3.95386		0	0	0
881	29.4	1	1	0	3	703	9149	2007-03-23	2012-12-31		0	0	0	0		3.96137		0	0	0
737	32.9	1	1	0	3	705	8179	2006-11-03	2012-12-31		0	0	0	0		3.9127		0	0	0
814	35.6	1	1	0	3	708	10731	2007-03-07	2012-12-31		0	0	0	0		4.03064		0	0	0
1011	36.9	1	1	0	3	711	50	2007-05-17	2012-12-31		0	0	1	0		1.69897		0	0	0
1535	55	0	1	0	2	715	50	2008-07-08	2012-12-31		0	0	1	0		1.69897		0	0	0
643	28.7	1	1	0	3	717	9457	2006-08-30	2012-12-31		0	0	0	0		3.97575		0	0	0
1577	31	1	1	0	3	717	5796	2008-09-22	2012-12-31		0	0	0	0		3.76313		0	0	0
532	29.7	1	1	1	3	718	591	2006-07-14	2012-12-31		0	0	0	0		2.77159		0	0	2
554	39	1	1	1	3	718	1836	2006-07-19	2012-12-31		0	0	0	0		3.26387		0	0	2
1428	34.4	1	1	0	1	719	50	2008-05-06	2012-12-31		0	0	1	0		1.69897		0	0	0
705	42.2	1	1	0	3	722	19558	2006-11-01	2012-12-31		0	0	0	0		4.29132		0	0	0
1658	36.6	1	1	0	3	723	578	2008-09-30	2012-12-31		0	0	0	0		2.76193		0	0	0
523	29.9	1	1	0	3	724	24882	2006-07-12	2012-12-31		0	0	0	0		4.39588		0	0	0
892	24.9	1	1	1	3	725	963	2007-03-27	2012-12-31		0	0	0	0		2.98363		0	0	2
2081	39.5	1	1	0	1	728	62710	2009-06-24	2012-12-31		0	0	0	0		4.79734		0	0	0
1674	29.9	1	1	1	3	728	50	2008-09-30	2012-12-31		0	0	0	0		1.69897		0	0	2
976	44.9	1	1	0	3	730	19965	2007-04-04	2012-12-31		0	0	0	0		4.30027		0	0	0
639	37.8	1	1	0	3	731	1968	2006-08-30	2012-12-31		0	0	1	0		3.29402		0	0	0
1320	45.5	1	1	0	1	738	12668	2008-03-24	2012-12-31		0	0	0	0		4.10271		0	0	0
597	27.8	1	1	0	3	740	1103	2006-08-17	2012-12-31		0	0	0	0		3.04258		0	0	0
1706	31.7	1	1	0	3	741	1171	2008-09-30	2012-12-31		0	0	0	0		3.06856		0	0	0
717	30.5	1	1	0	3	742	9532	2006-11-01	2012-12-31		0	0	0	0		3.97918		0	0	0
1046	27.9	1	1	2	3	748	27900	2007-07-18	2012-12-31		0	1	0	0	0	4.4456		0	0	0
768	32.6	1	1	0	3	748	20433	2007-01-04	2012-12-31		0	0	0	0		4.31033		0	0	0
1423	62.9	1	1	1	3	750	130	2008-05-02	2012-12-31		0	0	1	0	1	2.11394		0	0	2
1426	29.6	1	1	0	1	753	50	2008-05-06	2012-12-31		0	0	1	0		1.69897		0	0	0
630	41.9	1	1	0	3	754	14534	2006-08-30	2012-12-31		0	0	0	0		4.16238		0	0	0
811	26.1	1	1	0	3	756	1521	2007-03-07	2012-12-31		0	0	0	0		3.18213		0	0	0
914	38.2	1	1	2	3	757	9383	2007-03-30	2012-12-31		0	0	0	0		3.97234		0	0	0
626	40	1	1	0	3	759	1283	2006-08-30	2012-12-31		0	0	0	0		3.10823		0	0	0
1236	35.4	1	1	0	2	760	50	2007-10-30	2012-12-31		0	0	1	0		1.69897		0	0	0
1102	31.6	1	1	0	1	762	50	2007-09-04	2012-12-31		0	0	0	0		1.69897		0	0	0
1493	38.7	1	1	0	3	762	50	2008-06-10	2012-12-31		0	0	1	0		1.69897		0	0	0
1417	33.6	1	1	0	3	764	50	2008-04-29	2012-12-31		0	0	1	0		1.69897		0	0	0
1204	32.7	1	1	0	3	768	1367	2007-09-20	2012-12-31		0	0	0	0		3.13577		0	0	0
634	29.7	1	1	0	3	775	78	2006-08-30	2012-12-31		0	0	0	0		1.8921		0	0	0
578	45.9	1	1	1	3	775	186	2006-08-11	2011-11-17	2011-11-17	0	0	0	1		2.26951	1847	0	0	2
711	31.5	1	1	0	3	777	9382	2006-11-01	2012-12-31		0	0	0	0		3.9723		0	0	0
605	44.7	1	1	0	3	777	78	2006-08-21	2012-12-31		0	0	1	0		1.8921		0	0	0
1507	41.6	1	1	0	1	778	50	2008-06-24	2012-12-31		0	0	1	0		1.69897		0	0	0
1415	25.3	0	1	1	3	778	5985	2008-04-25	2012-12-31		0	0	0	0		3.77706		0	0	2
710	28.1	1	1	0	3	778	8934	2006-11-01	2012-12-31		0	0	0	0		3.95105		0	0	0
1187	38.5	1	1	0	1	783	267	2007-09-17	2012-12-31		0	0	0	0		2.42651		0	0	0
1987	32.3	1	1	0	1	784	50	2009-02-18	2012-12-31		0	0	0	0		1.69897		0	0	0
1566	48.1	1	1	0	1	787	50	2008-09-04	2012-12-31		0	0	1	0	1	1.69897		0	0	0
1019	31.6	1	1	1	1	792	50	2007-06-05	2012-12-31		0	0	1	0		1.69897		0	0	2
723	26.8	1	1	0	3	796	11381	2006-11-01	2012-12-31		0	0	0	0		4.05618		0	0	0
646	29	1	1	0	3	800	12076	2006-09-01	2012-12-31		0	0	0	0		4.08192		0	0	0
1002	42.6	1	1	0	1	801	50	2007-05-10	2012-12-31		0	0	1	0		1.69897		0	0	0
2257	55	1	1	0	1	802	50	2009-09-29	2012-12-31		0	0	1	0		1.69897		0	0	0
1649	40.9	1	1	0	3	803	458	2008-09-24	2012-12-31		0	0	0	0		2.66087		0	0	0
633	26.5	1	1	0	3	807	10273	2006-08-30	2012-12-31		0	0	0	0		4.0117		0	0	0
990	32.7	1	1	0	1	815	50	2007-05-08	2012-12-31		0	0	1	0		1.69897		0	0	0
1534	48.5	1	1	0	2	816	50	2008-07-08	2012-12-31		0	0	1	0		1.69897		0	0	0
743	34.3	1	1	0	3	819	662	2006-11-03	2012-12-31		0	0	0	0		2.82086		0	0	0
905	42.3	1	1	1	3	820	50	2007-03-30	2012-12-31		0	0	1	0		1.69897		0	0	2
820	33.1	1	1	1	3	821	26308	2007-03-07	2012-12-31		0	0	0	0		4.42009		0	0	2
650	27.2	1	1	0	3	827	1891	2006-09-06	2012-12-31		0	0	0	0		3.27669		0	0	0
903	43.4	1	1	0	3	828	5747	2007-03-30	2012-12-31		0	0	0	0		3.75944		0	0	0
2113	52.7	1	1	0	4	828	50	2009-07-16	2012-12-31		0	0	1	0		1.69897		0	0	0
713	46.6	1	1	1	3	832	5836	2006-11-01	2012-12-31		0	0	0	0		3.76612		0	0	2
596	31	1	1	1	3	832	1334	2006-08-17	2012-12-31		0	0	0	0		3.12516		0	0	2
603	37.9	1	1	0	3	832	50	2006-08-18	2012-12-31		0	0	0	0		1.69897		0	0	0
733	30.4	1	1	0	3	833	50	2006-11-03	2012-12-31		0	0	1	0		1.69897		0	0	0
992	24.2	1	1	0	1	834	50	2007-05-08	2012-12-31		0	0	1	0		1.69897		0	0	0
1092	54.2	1	1	0	1	835	50	2007-08-21	2012-12-31		1	0	1	0		1.69897		0	0	0
598	29.3	1	1	0	3	836	57026	2006-08-17	2012-12-31		0	0	0	0		4.75607		0	0	0
1833	33.1	1	1	0	3	837	71	2008-10-23	2012-12-31		0	0	1	0		1.85126		0	0	0
590	45.4	1	1	1	3	839	356	2006-08-17	2012-12-31		0	0	0	0		2.55145		0	0	2
844	39.6	1	1	0	3	842	11968	2007-03-20	2012-12-31		0	0	0	0		4.07802		0	0	0
1363	22.6	1	1	0	1	843	50	2008-04-14	2012-12-31		0	0	1	0	0	1.69897		0	0	0
680	25.1	1	1	0	3	843	3146	2006-09-15	2012-12-31		0	0	0	0		3.49776		0	0	0
1496	48.9	1	1	0	1	847	50	2008-06-12	2012-12-31		0	0	1	0		1.69897		0	0	0
1021	42.7	1	1	0	2	852	50	2007-06-05	2012-12-31		0	0	0	0		1.69897		0	0	0
1518	23.5	1	1	0	1	854	50	2008-06-26	2012-12-31		0	0	1	0		1.69897		0	0	0
1365	42.3	1	1	0	1	856	50	2008-04-14	2012-12-31		0	0	1	0	1	1.69897		0	0	0
1226	24.8	0	1	0	3	856	1076	2007-10-11	2012-12-31		0	0	0	0		3.03181		0	0	0
722	33.5	1	1	0	3	858	3925	2006-11-01	2012-12-31		0	0	0	0		3.59384		0	0	0
1846	44.2	1	1	1	3	862	13741	2008-10-23	2012-12-31		0	0	0	0		4.13802		0	0	2
1210	33.2	1	1	0	3	862	13411	2007-09-20	2012-12-31		0	0	0	0		4.12746		0	0	0
1635	38.4	1	1	0	3	867	3485	2008-09-24	2012-12-31		0	0	0	0		3.5422		0	0	0
728	33	1	1	0	3	882	432	2006-11-03	2012-12-31		0	0	0	0		2.63548		0	0	0
1421	54.3	0	1	0	2	882	50	2008-05-02	2012-12-31		0	0	1	0		1.69897		0	0	0
1333	29.9	1	1	0	3	887	367	2008-03-24	2012-12-31		0	0	0	0		2.56467		0	0	0
1436	37.1	1	1	0	1	900	50	2008-05-08	2012-12-31		1	0	1	0		1.69897		0	0	0
635	38.1	1	1	0	3	902	52	2006-08-30	2007-01-30		0	0	0	1		1.716	153	0	0	0
1504	28	1	1	0	3	916	50	2008-06-19	2012-12-31		0	0	1	0		1.69897		0	0	0
1542	38.5	1	1	0	1	921	50	2008-07-10	2012-12-31		0	0	1	0		1.69897		0	0	0
1858	37.2	1	1	0	3	924	2685	2008-10-23	2012-12-31		0	0	0	0		3.42894		0	0	0
1397	31.5	1	1	0	1	928	50	2008-04-22	2012-12-31		0	0	1	0		1.69897		0	0	0
644	32	1	1	1	3	932	65645	2006-09-01	2012-12-31		0	0	0	0		4.8172		0	0	2
559	30.4	1	1	1	3	932	26198	2006-07-19	2010-03-11		0	0	0	1		4.41827	1331	0	0	2
534	29.8	1	1	1	3	932	296	2006-07-14	2012-12-31		0	0	0	0		2.47129		0	0	2
521	32.6	1	1	0	3	933	1630	2006-07-12	2012-12-31		0	0	0	0		3.21219		0	0	0
871	45.9	1	1	0	3	934	6955	2007-03-23	2012-12-31		0	0	0	0		3.8423		0	0	0
1645	47.7	1	1	0	3	940	82	2008-09-24	2012-12-31		0	0	0	0		1.91381		0	0	0
827	27.4	1	1	1	3	948	195	2007-03-15	2012-12-31		1	0	0	0		2.29004		0	0	2
663	30.3	1	1	0	3	948	430	2006-09-11	2012-12-31		0	0	0	0		2.63347		0	0	0
669	23	1	1	0	3	954	10824	2006-09-12	2012-12-31		0	0	0	0		4.03439		0	0	0
1081	36.4	1	1	0	2	955	50	2007-08-16	2012-12-31		0	0	1	0		1.69897		0	0	0
1448	38.4	0	1	0	2	959	50	2008-05-14	2012-12-31		0	0	1	0		1.69897		0	0	0
1675	35	1	1	0	3	962	50	2008-09-30	2012-12-31		0	0	0	0		1.69897		0	0	0
1307	55.6	1	1	1	3	964	9258	2008-03-20	2012-12-31		0	0	0	0		3.96652		0	0	2
1516	46.3	1	1	0	1	965	50	2008-06-26	2012-12-31		0	0	1	0		1.69897		0	0	0
1678	30.2	1	1	0	3	968	83	2008-09-30	2012-12-31		0	0	0	0		1.91908		0	0	0
732	25	1	1	1	3	968	7245	2006-11-03	2012-12-31		0	0	0	0		3.86004		0	0	2
1452	37.8	1	1	0	1	976	50	2008-05-14	2012-12-31		0	0	1	0		1.69897		0	0	0
731	32.4	1	1	0	3	980	13619	2006-11-03	2012-12-31		0	0	0	0		4.13415		0	0	0
910	43.1	1	1	2	3	983	3228	2007-03-30	2012-12-31		0	0	0	0		3.50893		0	0	0
1578	39.1	1	1	0	3	997	2755	2008-09-22	2012-12-31		0	0	0	0		3.44012		0	0	0
984	47.7	1	1	0	2	1014	50	2007-05-08	2012-12-31		0	0	1	0		1.69897		0	0	0
1671	26.9	1	1	0	3	1028	56706	2008-09-30	2012-12-31		0	0	0	0		4.75363		0	0	0
720	29.9	1	1	0	3	1032	2501	2006-11-01	2012-12-31		0	0	0	0		3.39811		0	0	0
675	41.9	1	1	0	3	1034	18127	2006-09-12	2012-12-31		0	0	0	0		4.25833		0	0	0
1287	34	1	1	1	3	1036	561	2008-03-11	2012-12-31		0	0	1	0		2.74896		0	0	2
1601	36.6	1	1	0	3	1038	58	2008-09-23	2012-12-31		0	0	0	0		1.76343		0	0	0
615	39.5	1	1	1	3	1040	6726	2006-08-23	2012-12-31		0	0	1	0		3.82776		0	0	2
997	42.2	1	1	0	1	1041	50	2007-05-08	2012-12-31		0	0	1	0		1.69897		0	0	0
1042	27.8	0	1	1	3	1044	400	2007-07-18	2012-12-31		0	1	0	0	1	2.60206		0	0	2
536	30	1	1	0	3	1047	11469	2006-07-14	2012-12-31		0	0	0	0		4.05952		0	0	0
747	27.9	1	1	0	3	1080	5833	2006-11-03	2012-12-31		0	0	0	0		3.76589		0	0	0
1387	24	1	1	0	1	1084	50	2008-04-21	2012-12-31		0	0	1	0	1	1.69897		0	0	0
591	27.7	1	1	0	3	1090	326	2006-08-17	2012-12-31		0	0	0	0		2.51322		0	0	0
1468	38.1	1	1	0	1	1098	50	2008-05-22	2012-12-31		0	0	1	0		1.69897		0	0	0
967	30.7	1	1	0	3	1110	8853	2007-04-04	2012-12-31		0	0	0	0		3.94709		0	0	0
709	29.1	1	1	0	3	1128	6255	2006-11-01	2012-12-31		0	0	0	0		3.79623		0	0	0
679	30.3	1	1	0	3	1129	6068	2006-09-12	2012-12-31		0	0	0	0		3.78305		0	0	0
726	45.9	1	1	0	3	1139	50	2006-11-03	2012-12-31		0	0	0	0		1.69897		0	0	0
756	39.7	0	1	0	3	1170	6884	2006-12-05	2012-12-31		0	0	0	0		3.83784		0	0	0
708	30.2	1	1	0	3	1182	5580	2006-11-01	2012-12-31		0	0	0	0		3.74663		0	0	0
1985	39	1	1	0	1	1212	50	2009-02-11	2012-12-31		0	0	1	0		1.69897		0	0	0
1315	37.6	1	1	0	3	1215	131	2008-03-24	2012-12-31		0	0	1	0		2.11727		0	0	0
1536	31.5	1	1	0	1	1247	50	2008-07-08	2012-12-31		0	0	1	0		1.69897		0	0	0
943	41.4	1	1	1	3	1287	72	2007-04-03	2012-12-31		0	0	0	0		1.85733		0	0	2
1506	38.4	1	1	0	2	1324	50	2008-06-24	2012-12-31		0	0	1	0		1.69897		0	0	0
993	28.5	0	1	1	2	1368	50	2007-05-08	2012-12-31		0	0	1	0		1.69897		0	0	2
